# Supplementary material for: An Augmented Reality Mobile App (Easypod AR) as a Complementary Tool in the Nurse-Led Integrated Support of Patients Receiving Recombinant Human Growth Hormone: Usability and Validation Study
Source: JMIR Nurs. 2023 Apr 21;6:e44355. doi: 10.2196/44355 (PMC10163401; doi:10.2196/44355)
Supplement: Multimedia Appendix 2 [file nursing_v6i1e44355_app2.xlsx]

## Sheet: Suppl. File 2_Survey data
Supplementary File 2: Survey data
ID	Start time	Completion time	Email	Name	Are you a nurse working in a Saizen ® Patient Support Program where the app easypod® AR has been used?	Do you agree to participate in the study? 1) I acknowledge that I have been informed about the purpose and modalities of the project, as well as the advantages, risks and disadvantages of the p...	We are sorry but you are not eligible for the study, you need to consent and being a nurse involved in a Saizen® PSP. If you have any feedback, feel free to add a text response below.	Where have you been working with Saizen® PSP?	Entertainment: Is the easypod® AR fun/entertaining to use? Does it use any strategies to increase engagement through entertainment (e.g. through gamification)	Interest: Is the app interesting to use? Does it use any strategies to increase engagement by presenting its content in an interesting way?	Customisation: Does it provide/retain all necessary settings/preferences for apps features (e.g. sound, content, notifications, etc.)?	Interactivity: Does it allow user input, provide feedback, contain prompts (reminders, sharing options, notifications, etc.)? Note: these functions need to be customisable and not overwhelming in ...	Target group: Is the app content (visual information, language, design) appropriate for your target audience?	Performance: How accurately/fast do easypod® AR features (functions) and components (buttons/menus) work?	Ease of use: How easy is it to learn how to use easypod® AR; how clear are the menu labels/icons and instructions?	Navigation: Is moving between screens logical/accurate/appropriate/ uninterrupted; are all necessary screen links present?	Gestural design: Are interactions (taps/swipes/pinches/scrolls) consistent and intuitive across all components/screens?	Layout: Is arrangement and size of buttons/icons/menus/content on the screen appropriate or zoomable if needed?	Graphics: How high is the quality/resolution of graphics used for buttons/icons/menus/content?	Visual appeal: How good does the app look?	Awareness: The use of easypod® AR app is likely to increase awareness of the importance of addressing the treatment procedure properly and safely (f.e. attach the needle, correct dose, rotation of...	Knowledge: The use of easypod® AR app is likely to increase knowledge/understanding of having the correct treatment procedure properly and safely.	Attitudes: The use of easypod® AR is likely to change attitudes toward using the device properly and in a safe way	Intention to change: The use of easypod® AR is likely to increase intentions/motivation to follow the correct treatment procedure	Help seeking: The use of easypod® AR is likely to encourage further help-seeking for correct treatment procedure the Patient Support Programme (PSP)	Behaviour change: Use of easypod® AR is likely to increase the proper and safe administration of this treatment procedure	Emotions: the use of easypod® AR is likely to decreases the fear and anxiety of using this treatment procedure	Would you recommend this app to people who might benefit from it?	What is your overall star rating of the app?	Has the use of easypod® AR been more relevant during the recent COVID-19 crisis-related restrictions?	Has COVID19 crisis changed significantly your onboarding of patients and training activities on the easypod® device?	Do you believe that having easypod® AR has allowed you to train new patients remotely overcoming COVID19 related restrictions?	After COVID19 do you believe that easypod® AR allows you to be more efficient on the onboarding of new patients remotely?	Please enter any positive feedback about your experience with easypod® AR	Please enter any feedback suggestion for the improvement of easypod® AR
1	2021-11-16 15:28:10	2021-11-16 15:28:25	anonymous		No
2	2021-11-16 15:30:34	2021-11-16 15:31:05	anonymous		Yes	No
3	2021-11-16 19:47:59	2021-11-16 19:50:03	anonymous		Yes	Yes			5 Highly entertaining and fun, would stimulate repeat use	5 Very interesting, would engage user in repeat use	5 Allows complete tailoring to the individual’s characteristics/preferences, retains all settings	5 Very high level of responsiveness through interactive features/feedback/user input options	5 Perfectly targeted, no issues found	5. Perfect/timely response; no technical bugs found/contains a ‘loading time left’ indicator	5. Able to use app immediately; intuitive; simple	5. Perfectly logical, easy, clear and intuitive screen flow throughout, or offers shortcuts	5. Perfectly consistent and intuitive	5. Professional, simple, clear, orderly, logically organised, device display optimised. Every design	5. Very high quality/resolution graphics and visual design - proportionate, stylistically consistent	5. As above + very attractive, memorable, stands out; use of colour enhances app features/menus	Strongly agree	Strongly agree	Strongly agree	Strongly agree	Strongly agree	Strongly agree	Strongly agree	5. Definitely / I would recommend this app to everyone	5	Yes	Yes	Yes	Yes	This is a test of the form before sharing in the email to PSPs	This is a test of the form before sharing in the email to PSPs
4	2021-11-19 10:23:22	2021-11-19 10:24:33	anonymous		Yes	Yes			5 Highly entertaining and fun, would stimulate repeat use	5 Very interesting, would engage user in repeat use	5 Allows complete tailoring to the individual’s characteristics/preferences, retains all settings	5 Very high level of responsiveness through interactive features/feedback/user input options	5 Perfectly targeted, no issues found	5. Perfect/timely response; no technical bugs found/contains a ‘loading time left’ indicator	5. Able to use app immediately; intuitive; simple	5. Perfectly logical, easy, clear and intuitive screen flow throughout, or offers shortcuts	5. Perfectly consistent and intuitive	5. Professional, simple, clear, orderly, logically organised, device display optimised. Every design	5. Very high quality/resolution graphics and visual design - proportionate, stylistically consistent	5. As above + very attractive, memorable, stands out; use of colour enhances app features/menus	Strongly disagree	Strongly disagree	Strongly disagree	Strongly disagree	Strongly disagree	Strongly disagree	Strongly disagree	5. Definitely / I would recommend this app to everyone	3	No	No	No	No	TEST - DELETE	TEST - DELETE
5	2021-11-22 01:12:47	2021-11-22 01:23:58	anonymous		Yes	Yes			2 Mostly boring	3 OK, neither interesting nor uninteresting; would engage user for a brief time (< 5 minutes)	3 Allows basic customisation to function adequately	3 Basic interactive features to function adequately	3 Acceptable but not targeted. May be inappropriate/unclear/confusing	5. Perfect/timely response; no technical bugs found/contains a ‘loading time left’ indicator	4. Easy to learn how to use the app (or has clear instructions)	4. Easy to use or missing a negligible link	4. Mostly consistent/intuitive with negligible problems	4. Mostly clear, able to select/locate/see/read items	4. High quality/resolution graphics and visual design – mostly proportionate, stylistically consistent	4. High level of visual appeal – seamless graphics – consistent and professionally designed	Neutral	Neutral	Neutral	Neutral	Neutral	Neutral	Neutral	3. Maybe / There are several people whom I would recommend it to	3	No	Yes	Maybe	Maybe	All characters are friendly to children.	It would be nice if a video on how to use Easypod in more detail to communicate in two directions was provided.
6	2021-11-22 03:09:12	2021-11-22 03:44:05	anonymous		Yes	Yes			3 OK, fun enough to entertain user for a brief time (< 5 minutes)	3 OK, neither interesting nor uninteresting; would engage user for a brief time (< 5 minutes)	3 Allows basic customisation to function adequately	1 No interactive features and/or no response to user interaction	4 Well-targeted, with negligible issues	4. Mostly functional with minor/negligible problems	3. Useable after some time/effort	3. Usable after some time/effort	3. OK with some inconsistencies/confusing elements	4. Mostly clear, able to select/locate/see/read items	4. High quality/resolution graphics and visual design – mostly proportionate, stylistically consistent	4. High level of visual appeal – seamless graphics – consistent and professionally designed	Agree	Agree	Agree	Agree	Agree	Agree	Agree	3. Maybe / There are several people whom I would recommend it to	4	Maybe	Yes	Yes	Yes	Patients got to be familiar with using Easypod	The notifications/reminders are needed to provide in oredr to inform progress of completing the training. This will lead patients to use the app. more often.
7	2021-11-22 06:05:49	2021-11-22 06:19:29	anonymous		Yes	Yes			2 Mostly boring	3 OK, neither interesting nor uninteresting; would engage user for a brief time (< 5 minutes)	3 Allows basic customisation to function adequately	2 Insufficient interactivity, or feedback, or user input options, limiting functions	4 Well-targeted, with negligible issues	3. App works overall. Some technical problems need fixing/Slow at times	4. Easy to learn how to use the app (or has clear instructions)	5. Perfectly logical, easy, clear and intuitive screen flow throughout, or offers shortcuts	3. OK with some inconsistencies/confusing elements	4. Mostly clear, able to select/locate/see/read items	5. Very high quality/resolution graphics and visual design - proportionate, stylistically consistent	4. High level of visual appeal – seamless graphics – consistent and professionally designed	Agree	Strongly agree	Agree	Neutral	Agree	Agree	Agree	4. - There are many people I would recommend this app to	3	Yes	Yes	Yes	Yes
8	2021-11-22 17:25:07	2021-11-22 18:31:14	anonymous		Yes	Yes			5 Highly entertaining and fun, would stimulate repeat use	5 Very interesting, would engage user in repeat use	4 Allows numerous options for customisation	5 Very high level of responsiveness through interactive features/feedback/user input options	5 Perfectly targeted, no issues found	5. Perfect/timely response; no technical bugs found/contains a ‘loading time left’ indicator	5. Able to use app immediately; intuitive; simple	5. Perfectly logical, easy, clear and intuitive screen flow throughout, or offers shortcuts	5. Perfectly consistent and intuitive	5. Professional, simple, clear, orderly, logically organised, device display optimised. Every design	5. Very high quality/resolution graphics and visual design - proportionate, stylistically consistent	5. As above + very attractive, memorable, stands out; use of colour enhances app features/menus	Strongly agree	Strongly agree	Strongly agree	Strongly agree	Strongly agree	Strongly agree	Strongly agree	5. Definitely / I would recommend this app to everyone	5	Maybe	No	No	No
9	2021-11-23 02:25:34	2021-11-23 02:40:12	anonymous		Yes	Yes			3 OK, fun enough to entertain user for a brief time (< 5 minutes)	3 OK, neither interesting nor uninteresting; would engage user for a brief time (< 5 minutes)	2 Allows insufficient customisation limiting functions	1 No interactive features and/or no response to user interaction	4 Well-targeted, with negligible issues	3. App works overall. Some technical problems need fixing/Slow at times	3. Useable after some time/effort	3. Usable after some time/effort	4. Mostly consistent/intuitive with negligible problems	4. Mostly clear, able to select/locate/see/read items	3. Moderate quality graphics and visual design (generally consistent in style)	3. Some visual appeal – average, neither pleasant, nor unpleasant	Neutral	Neutral	Agree	Agree	Neutral	Neutral	Agree	3. Maybe / There are several people whom I would recommend it to	3	Yes	No	No	No
10	2021-11-23 09:56:45	2021-11-23 10:13:21	anonymous		Yes	Yes			4 Moderately fun and entertaining, would entertain user for some time (5-10 minutes total)	4 Moderately interesting; would engage user for some time (5-10 minutes total)	3 Allows basic customisation to function adequately	3 Basic interactive features to function adequately	4 Well-targeted, with negligible issues	4. Mostly functional with minor/negligible problems	4. Easy to learn how to use the app (or has clear instructions)	4. Easy to use or missing a negligible link	4. Mostly consistent/intuitive with negligible problems	4. Mostly clear, able to select/locate/see/read items	4. High quality/resolution graphics and visual design – mostly proportionate, stylistically consistent	4. High level of visual appeal – seamless graphics – consistent and professionally designed	Agree	Strongly agree	Neutral	Agree	Agree	Agree	Agree	4. - There are many people I would recommend this app to	4	Maybe	Yes	Maybe	Yes	I think the app appears colorful and welcoming to children and believe they will enjoy watching the avatar grow. There is also really useful and easy to access information for the user, which is appropriate for both patient and caregivers.	I prefer to use without the AR feature in the learning modules e.g. "taking your injection" I feel it unnecessarily complicates the process.
11	2021-11-23 18:18:41	2021-11-23 18:35:17	anonymous		Yes	Yes			3 OK, fun enough to entertain user for a brief time (< 5 minutes)	4 Moderately interesting; would engage user for some time (5-10 minutes total)	5 Allows complete tailoring to the individual’s characteristics/preferences, retains all settings	3 Basic interactive features to function adequately	5 Perfectly targeted, no issues found	5. Perfect/timely response; no technical bugs found/contains a ‘loading time left’ indicator	4. Easy to learn how to use the app (or has clear instructions)	5. Perfectly logical, easy, clear and intuitive screen flow throughout, or offers shortcuts	4. Mostly consistent/intuitive with negligible problems	4. Mostly clear, able to select/locate/see/read items	3. Moderate quality graphics and visual design (generally consistent in style)	3. Some visual appeal – average, neither pleasant, nor unpleasant	Neutral	Agree	Agree	Neutral	Neutral	Neutral	Disagree	4. - There are many people I would recommend this app to	3	No	Maybe	Maybe	No
12	2021-11-24 01:31:07	2021-11-24 01:44:31	anonymous		Yes	Yes			2 Mostly boring	3 OK, neither interesting nor uninteresting; would engage user for a brief time (< 5 minutes)	3 Allows basic customisation to function adequately	3 Basic interactive features to function adequately	3 Acceptable but not targeted. May be inappropriate/unclear/confusing	2. Some functions work, but lagging or contains major technical problems	3. Useable after some time/effort	3. Usable after some time/effort	2. Often inconsistent/confusing	3. Satisfactory, few problems with selecting/locating/seeing/reading items or with minor screensize problems	4. High quality/resolution graphics and visual design – mostly proportionate, stylistically consistent	4. High level of visual appeal – seamless graphics – consistent and professionally designed	Neutral	Neutral	Neutral	Neutral	Neutral	Neutral	Neutral	3. Maybe / There are several people whom I would recommend it to	3	Maybe	No	Maybe	Maybe	After receiving training from the PSP, you can remind yourself before actual use.
13	2021-11-24 09:23:18	2021-11-24 09:39:42	anonymous		Yes	Yes			4 Moderately fun and entertaining, would entertain user for some time (5-10 minutes total)	3 OK, neither interesting nor uninteresting; would engage user for a brief time (< 5 minutes)	3 Allows basic customisation to function adequately	3 Basic interactive features to function adequately	4 Well-targeted, with negligible issues	4. Mostly functional with minor/negligible problems	5. Able to use app immediately; intuitive; simple	4. Easy to use or missing a negligible link	4. Mostly consistent/intuitive with negligible problems	4. Mostly clear, able to select/locate/see/read items	4. High quality/resolution graphics and visual design – mostly proportionate, stylistically consistent	3. Some visual appeal – average, neither pleasant, nor unpleasant	Strongly agree	Agree	Agree	Neutral	Agree	Agree	Agree	4. - There are many people I would recommend this app to	4	Yes	Yes	Yes	Maybe	It's nice for caregivers to see the button and test the easypod.
14	2021-11-25 09:44:28	2021-11-25 10:15:51	anonymous		Yes	Yes			2 Mostly boring	2 Mostly uninteresting	4 Allows numerous options for customisation	2 Insufficient interactivity, or feedback, or user input options, limiting functions	3 Acceptable but not targeted. May be inappropriate/unclear/confusing	2. Some functions work, but lagging or contains major technical problems	4. Easy to learn how to use the app (or has clear instructions)	4. Easy to use or missing a negligible link	3. OK with some inconsistencies/confusing elements	2. Bad design, random, unclear, some options difficult to select/locate/see/read	3. Moderate quality graphics and visual design (generally consistent in style)	2. Little visual appeal – poorly designed, bad use of colour, visually boring	Neutral	Neutral	Neutral	Strongly disagree	Agree	Neutral	Neutral	3. Maybe / There are several people whom I would recommend it to	1	Yes	Yes	Yes	Yes	Relieving anxiety about injections.	Simple procedure required - Can't we proceed without entering a serial number?Why don't we give them actual gifts with coins obtained through the quiz? I hope to increase AR participation by inducing interest
15	2021-11-29 19:15:31	2021-11-29 19:24:13	anonymous		Yes	Yes			2 Mostly boring	3 OK, neither interesting nor uninteresting; would engage user for a brief time (< 5 minutes)	2 Allows insufficient customisation limiting functions	4 Offers a variety of interactive features/feedback/user input options	4 Well-targeted, with negligible issues	4. Mostly functional with minor/negligible problems	4. Easy to learn how to use the app (or has clear instructions)	4. Easy to use or missing a negligible link	4. Mostly consistent/intuitive with negligible problems	4. Mostly clear, able to select/locate/see/read items	4. High quality/resolution graphics and visual design – mostly proportionate, stylistically consistent	3. Some visual appeal – average, neither pleasant, nor unpleasant	Neutral	Neutral	Disagree	Disagree	Neutral	Disagree	Neutral	4. - There are many people I would recommend this app to	3	Maybe	No	Yes	Yes	Simple de utilizar	que el seleccionador de opciones no se unidireccional
16	2021-11-29 20:13:59	2021-11-29 20:26:28	anonymous		Yes	Yes			3 OK, fun enough to entertain user for a brief time (< 5 minutes)	4 Moderately interesting; would engage user for some time (5-10 minutes total)	3 Allows basic customisation to function adequately	3 Basic interactive features to function adequately	3 Acceptable but not targeted. May be inappropriate/unclear/confusing	3. App works overall. Some technical problems need fixing/Slow at times	4. Easy to learn how to use the app (or has clear instructions)	3. Usable after some time/effort	4. Mostly consistent/intuitive with negligible problems	4. Mostly clear, able to select/locate/see/read items	4. High quality/resolution graphics and visual design – mostly proportionate, stylistically consistent	4. High level of visual appeal – seamless graphics – consistent and professionally designed	Agree	Neutral	Neutral	Agree	Neutral	Agree	Agree	5. Definitely / I would recommend this app to everyone	4	Maybe	Yes	Yes	Yes
17	2021-11-29 19:09:07	2021-11-29 21:01:23	anonymous		Yes	Yes			5 Highly entertaining and fun, would stimulate repeat use	5 Very interesting, would engage user in repeat use	5 Allows complete tailoring to the individual’s characteristics/preferences, retains all settings	5 Very high level of responsiveness through interactive features/feedback/user input options	5 Perfectly targeted, no issues found	5. Perfect/timely response; no technical bugs found/contains a ‘loading time left’ indicator	5. Able to use app immediately; intuitive; simple	5. Perfectly logical, easy, clear and intuitive screen flow throughout, or offers shortcuts	5. Perfectly consistent and intuitive	5. Professional, simple, clear, orderly, logically organised, device display optimised. Every design	5. Very high quality/resolution graphics and visual design - proportionate, stylistically consistent	5. As above + very attractive, memorable, stands out; use of colour enhances app features/menus	Agree	Agree	Agree	Agree	Agree	Agree	Agree	5. Definitely / I would recommend this app to everyone	5	Maybe	Yes	Yes	Yes
18	2021-11-30 15:22:51	2021-11-30 15:33:28	anonymous		Yes	Yes			4 Moderately fun and entertaining, would entertain user for some time (5-10 minutes total)	4 Moderately interesting; would engage user for some time (5-10 minutes total)	4 Allows numerous options for customisation	4 Offers a variety of interactive features/feedback/user input options	4 Well-targeted, with negligible issues	5. Perfect/timely response; no technical bugs found/contains a ‘loading time left’ indicator	4. Easy to learn how to use the app (or has clear instructions)	4. Easy to use or missing a negligible link	5. Perfectly consistent and intuitive	5. Professional, simple, clear, orderly, logically organised, device display optimised. Every design	4. High quality/resolution graphics and visual design – mostly proportionate, stylistically consistent	4. High level of visual appeal – seamless graphics – consistent and professionally designed	Agree	Agree	Agree	Agree	Agree	Agree	Agree	4. - There are many people I would recommend this app to	4	No	Yes	Yes	Yes	very good
19	2021-12-02 19:20:33	2021-12-02 19:30:24	anonymous		Yes	Yes			3 OK, fun enough to entertain user for a brief time (< 5 minutes)	4 Moderately interesting; would engage user for some time (5-10 minutes total)	5 Allows complete tailoring to the individual’s characteristics/preferences, retains all settings	5 Very high level of responsiveness through interactive features/feedback/user input options	4 Well-targeted, with negligible issues	5. Perfect/timely response; no technical bugs found/contains a ‘loading time left’ indicator	4. Easy to learn how to use the app (or has clear instructions)	5. Perfectly logical, easy, clear and intuitive screen flow throughout, or offers shortcuts	5. Perfectly consistent and intuitive	5. Professional, simple, clear, orderly, logically organised, device display optimised. Every design	5. Very high quality/resolution graphics and visual design - proportionate, stylistically consistent	4. High level of visual appeal – seamless graphics – consistent and professionally designed	Agree	Agree	Agree	Agree	Agree	Agree	Agree	4. - There are many people I would recommend this app to	3	No	Yes	Yes	Yes
20	2021-12-06 05:15:34	2021-12-06 05:18:21	anonymous		Yes	Yes			4 Moderately fun and entertaining, would entertain user for some time (5-10 minutes total)	4 Moderately interesting; would engage user for some time (5-10 minutes total)	3 Allows basic customisation to function adequately	3 Basic interactive features to function adequately	4 Well-targeted, with negligible issues	3. App works overall. Some technical problems need fixing/Slow at times	4. Easy to learn how to use the app (or has clear instructions)	4. Easy to use or missing a negligible link	4. Mostly consistent/intuitive with negligible problems	4. Mostly clear, able to select/locate/see/read items	4. High quality/resolution graphics and visual design – mostly proportionate, stylistically consistent	3. Some visual appeal – average, neither pleasant, nor unpleasant	Agree	Agree	Neutral	Agree	Agree	Neutral	Disagree	4. - There are many people I would recommend this app to	4	No	Yes	No	No
21	2021-12-06 05:14:04	2021-12-06 05:24:37	anonymous		Yes	Yes			2 Mostly boring	3 OK, neither interesting nor uninteresting; would engage user for a brief time (< 5 minutes)	3 Allows basic customisation to function adequately	3 Basic interactive features to function adequately	4 Well-targeted, with negligible issues	3. App works overall. Some technical problems need fixing/Slow at times	4. Easy to learn how to use the app (or has clear instructions)	4. Easy to use or missing a negligible link	4. Mostly consistent/intuitive with negligible problems	3. Satisfactory, few problems with selecting/locating/seeing/reading items or with minor screensize problems	4. High quality/resolution graphics and visual design – mostly proportionate, stylistically consistent	4. High level of visual appeal – seamless graphics – consistent and professionally designed	Neutral	Agree	Neutral	Neutral	Disagree	Neutral	Neutral	2. - There are very few people I would recommend this app to	3	No	No	Maybe	Maybe	The graphic design is nice	As my phone has a relatively small screen, the device shown in the app is pretty small. Sometimes, the app is a bit slow too
22	2021-12-06 05:26:52	2021-12-06 06:13:45	anonymous		Yes	Yes			4 Moderately fun and entertaining, would entertain user for some time (5-10 minutes total)	4 Moderately interesting; would engage user for some time (5-10 minutes total)	4 Allows numerous options for customisation	4 Offers a variety of interactive features/feedback/user input options	5 Perfectly targeted, no issues found	4. Mostly functional with minor/negligible problems	3. Useable after some time/effort	5. Perfectly logical, easy, clear and intuitive screen flow throughout, or offers shortcuts	4. Mostly consistent/intuitive with negligible problems	4. Mostly clear, able to select/locate/see/read items	4. High quality/resolution graphics and visual design – mostly proportionate, stylistically consistent	4. High level of visual appeal – seamless graphics – consistent and professionally designed	Agree	Agree	Agree	Neutral	Agree	Agree	Agree	4. - There are many people I would recommend this app to	4	Yes	Maybe	Maybe	Maybe	it is easy to find the answer about using Easypod, and i can review all the step easily by using the app	if the responsive time can be faster it will be much better
23	2021-12-06 18:06:00	2021-12-06 18:19:38	anonymous		Yes	Yes			4 Moderately fun and entertaining, would entertain user for some time (5-10 minutes total)	4 Moderately interesting; would engage user for some time (5-10 minutes total)	3 Allows basic customisation to function adequately	3 Basic interactive features to function adequately	5 Perfectly targeted, no issues found	5. Perfect/timely response; no technical bugs found/contains a ‘loading time left’ indicator	5. Able to use app immediately; intuitive; simple	5. Perfectly logical, easy, clear and intuitive screen flow throughout, or offers shortcuts	5. Perfectly consistent and intuitive	5. Professional, simple, clear, orderly, logically organised, device display optimised. Every design	5. Very high quality/resolution graphics and visual design - proportionate, stylistically consistent	5. As above + very attractive, memorable, stands out; use of colour enhances app features/menus	Strongly agree	Strongly agree	Agree	Agree	Agree	Strongly agree	Agree	5. Definitely / I would recommend this app to everyone	4	Maybe	No	No	No		as target patients are mostly kids and teens. it would be great to incorporate activities that would keep their interest with the app such as games
24	2021-12-06 18:45:45	2021-12-06 18:50:11	anonymous		Yes	Yes			3 OK, fun enough to entertain user for a brief time (< 5 minutes)	3 OK, neither interesting nor uninteresting; would engage user for a brief time (< 5 minutes)	3 Allows basic customisation to function adequately	3 Basic interactive features to function adequately	3 Acceptable but not targeted. May be inappropriate/unclear/confusing	3. App works overall. Some technical problems need fixing/Slow at times	3. Useable after some time/effort	3. Usable after some time/effort	3. OK with some inconsistencies/confusing elements	3. Satisfactory, few problems with selecting/locating/seeing/reading items or with minor screensize problems	3. Moderate quality graphics and visual design (generally consistent in style)	3. Some visual appeal – average, neither pleasant, nor unpleasant	Neutral	Neutral	Neutral	Neutral	Neutral	Neutral	Neutral	2. - There are very few people I would recommend this app to	3	Maybe	Maybe	Maybe	Maybe
25	2021-12-06 18:50:19	2021-12-06 18:54:04	anonymous		Yes	Yes			4 Moderately fun and entertaining, would entertain user for some time (5-10 minutes total)	4 Moderately interesting; would engage user for some time (5-10 minutes total)	4 Allows numerous options for customisation	4 Offers a variety of interactive features/feedback/user input options	3 Acceptable but not targeted. May be inappropriate/unclear/confusing	3. App works overall. Some technical problems need fixing/Slow at times	3. Useable after some time/effort	3. Usable after some time/effort	4. Mostly consistent/intuitive with negligible problems	3. Satisfactory, few problems with selecting/locating/seeing/reading items or with minor screensize problems	4. High quality/resolution graphics and visual design – mostly proportionate, stylistically consistent	3. Some visual appeal – average, neither pleasant, nor unpleasant	Agree	Agree	Agree	Agree	Agree	Agree	Strongly agree	4. - There are many people I would recommend this app to	4	Maybe	Maybe	No	Maybe
26	2021-12-07 09:17:01	2021-12-07 11:13:56	anonymous		Yes	Yes			4 Moderately fun and entertaining, would entertain user for some time (5-10 minutes total)	4 Moderately interesting; would engage user for some time (5-10 minutes total)	4 Allows numerous options for customisation	4 Offers a variety of interactive features/feedback/user input options	5 Perfectly targeted, no issues found	5. Perfect/timely response; no technical bugs found/contains a ‘loading time left’ indicator	5. Able to use app immediately; intuitive; simple	5. Perfectly logical, easy, clear and intuitive screen flow throughout, or offers shortcuts	4. Mostly consistent/intuitive with negligible problems	4. Mostly clear, able to select/locate/see/read items	5. Very high quality/resolution graphics and visual design - proportionate, stylistically consistent	5. As above + very attractive, memorable, stands out; use of colour enhances app features/menus	Strongly agree	Agree	Strongly agree	Strongly agree	Strongly agree	Strongly agree	Strongly agree	5. Definitely / I would recommend this app to everyone	4	Maybe	Maybe	Maybe	Maybe	While I am still being trained to see patients, I have had a great experience trying out the app and can see how easy it is to use and how helpful it would be for new patients. A great service
27	2021-12-07 13:12:32	2021-12-07 13:39:34	anonymous		Yes	Yes			4 Moderately fun and entertaining, would entertain user for some time (5-10 minutes total)	4 Moderately interesting; would engage user for some time (5-10 minutes total)	4 Allows numerous options for customisation	4 Offers a variety of interactive features/feedback/user input options	4 Well-targeted, with negligible issues	3. App works overall. Some technical problems need fixing/Slow at times	3. Useable after some time/effort	4. Easy to use or missing a negligible link	4. Mostly consistent/intuitive with negligible problems	4. Mostly clear, able to select/locate/see/read items	4. High quality/resolution graphics and visual design – mostly proportionate, stylistically consistent	3. Some visual appeal – average, neither pleasant, nor unpleasant	Agree	Agree	Neutral	Agree	Agree	Agree	Agree	4. - There are many people I would recommend this app to	4	Maybe	Yes	Maybe	Maybe	Easy to use, parents and children can engage training together	Inputting date of birth could be improved, took ages to 'lock' the numbers into the space, it kept scrolling past where I wanted it to be
28	2021-12-15 10:08:52	2021-12-15 10:10:52	anonymous		Yes	No	I am eligable to particiapte as I am a nurse involved in Saizen PSP but I decline the invitation to participate thanks.
